# Supplementary material for: The effects of different velocity loss thresholds on post-activation performance enhancement in basketball players
Source: PeerJ. 2026 Jul 30;14:e21550. doi: 10.7717/peerj.21550 (PMC13429104; doi:10.7717/peerj.21550)
Supplement: Supplemental Information 1 — The analysis dataset contained repeated CMJ measurements collected at three time points (baseline, 3 min post, and 8 min post) under four conditions (Control, 5%VL, 10%VL, and 20%VL). Each row represented one observation for one participant at a given condition and time point. The dataset included a de-identified participant identifier, condition, time, and the dependent variables derived from the force-platform CMJ trials: jump height (cm), peak power output (PPO) (W), and reactive strength index modified (RSIm) (dimensionless; calculated as jump height divided by time-to-takeoff). If multiple CMJ trials were performed at each time point, the best trial (highest jump height) was used for analysis [file peerj-14-21550-s001.csv]

participant	cmj	time	group	pp	rsim	str
LXZ	46.2	1	5	4658	0.619	2.31884058
ZJY	43.3	1	5	3851	0.483	1.71875
CWG	43.6	1	5	4871	0.583	1.509433962
JZJ	40.8	1	5	5897	0.593	1.470588235
XCY	44.8	1	5	5935	0.742	2.222222222
ZL	42	1	5	4440	0.598	1.675257732
ZX	56.9	1	5	4964	0.792	2.606310014
TJC	52.7	1	5	5365	0.717	1.697312588
CSW	47.3	1	5	5613	0.509	1.635514019
LJW	52.5	1	5	4987	0.681	1.958041958
XZN	36.8	1	5	4631	0.448	1.326412918
YYC	45.8	1	5	6268	0.693	1.602564103
YHX	48.8	1	5	5061	0.648	1.884057971
DRZ	49.3	1	5	4380	0.661	1.759530792
LJZ	48.2	1	5	4590	0.725	1.989026063
YYB	46.6	1	5	4655	0.694	1.773533424
CM	41	1	5	4142	0.594	1.806358382
LJH	44.7	1	5	4123	0.552	1.575931232
ZYL	47.3	1	5	5202	0.63	1.696969697
LXZ	46.7	1	10	4655	0.568	2.31884058
ZJY	41.8	1	10	3783	0.565	1.71875
CWG	43.5	1	10	4838	0.588	1.509433962
JZJ	41.5	1	10	6074	0.65	1.470588235
XCY	42.7	1	10	5676	0.63	2.222222222
ZX	54.9	1	10	4862	0.706	2.606310014
CM	41.1	1	10	4005	0.572	1.806358382
LJZ	46.9	1	10	4816	0.672	1.989026063
YHX	51.3	1	10	5375	0.827	1.884057971
TJC	54.1	1	10	5455	0.767	1.697312588
CSW	39	1	10	5143	0.516	1.635514019
LJW	55.9	1	10	5116	0.758	1.958041958
XZN	39	1	10	4622	0.519	1.326412918
YYB	42.6	1	10	4574	0.688	1.773533424
DRZ	47	1	10	4284	0.597	1.759530792
ZL	45.4	1	10	4525	0.633	1.675257732
YYC	47.1	1	10	6067	0.652	1.602564103
LJH	41.6	1	10	4099	0.506	1.575931232
ZYL	46.7	1	10	4968	0.62	1.696969697
LXZ	46.7	1	20	4658	0.635	2.31884058
ZJY	44.6	1	20	3861	0.585	1.71875
CWG	43.1	1	20	4825	0.566	1.509433962
JZJ	40.5	1	20	6126	0.656	1.470588235
XCY	42.6	1	20	5763	0.546	2.222222222
ZX	56.6	1	20	4897	0.787	2.606310014
LJZ	47	1	20	4281	0.687	1.989026063
CM	41.6	1	20	4265	0.593	1.806358382
TJC	49.3	1	20	5117	0.777	1.697312588
YYB	43.8	1	20	4827	0.756	1.773533424
CSW	39.2	1	20	5096	0.425	1.635514019
YHX	47.3	1	20	5208	0.71	1.884057971
LJW	53.7	1	20	4894	0.759	1.958041958
XZN	35.8	1	20	4543	0.476	1.326412918
ZL	47.8	1	20	4587	0.604	1.675257732
YYC	52	1	20	6341	0.722	1.602564103
DRZ	47.7	1	20	4205	0.557	1.759530792
LJH	43.8	1	20	4339	0.678	1.575931232
ZYL	45.5	1	20	5076	0.637	1.696969697
LXZ	49	1	0	4794	0.6	2.31884058
ZJY	42.4	1	0	3718	0.593	1.71875
CWG	39.7	1	0	4698	0.572	1.509433962
JZJ	40.8	1	0	6058	0.677	1.470588235
XCY	45.4	1	0	5821	0.646	2.222222222
ZX	58.4	1	0	4881	0.802	2.606310014
TJC	53.5	1	0	5322	0.718	1.697312588
CSW	40.8	1	0	5124	0.542	1.635514019
LJW	52.5	1	0	5161	0.781	1.958041958
XZN	36	1	0	4308	0.458	1.326412918
LJZ	47.3	1	0	4587	0.738	1.989026063
YYC	45.8	1	0	5963	0.632	1.602564103
LJH	46.5	1	0	4222	0.605	1.575931232
ZYL	48.8	1	0	5057	0.625	1.696969697
ZL	47.7	1	0	4690	0.653	1.675257732
YYB	45.6	1	0	4757	0.729	1.773533424
YHX	46.9	1	0	4999	0.747	1.884057971
DRZ	44.1	1	0	4276	0.53	1.759530792
CM	39.7	1	0	4128	0.522	1.806358382
LXZ	48.8	2	5	4831	0.637	2.31884058
ZJY	42.7	2	5	3862	0.546	1.71875
CWG	40.3	2	5	4823	0.559	1.509433962
JZJ	39.9	2	5	5768	0.611	1.470588235
XCY	43.5	2	5	5892	0.679	2.222222222
ZL	47	2	5	4545	0.616	1.675257732
ZX	53.4	2	5	4793	0.775	2.606310014
TJC	52.7	2	5	5400	0.727	1.697312588
CSW	39.6	2	5	5070	0.555	1.635514019
LJW	52.9	2	5	5029	0.77	1.958041958
XZN	44.4	2	5	4974	0.469	1.326412918
YYC	46.1	2	5	6067	0.725	1.602564103
YHX	48.7	2	5	4765	0.705	1.884057971
DRZ	49.7	2	5	4357	0.661	1.759530792
LJZ	46.2	2	5	4590	0.624	1.989026063
YYB	43.7	2	5	4380	0.635	1.773533424
CM	41.7	2	5	4068	0.546	1.806358382
LJH	45.5	2	5	4224	0.559	1.575931232
ZYL	45.1	2	5	5040	0.663	1.696969697
LXZ	48.5	2	10	4722	0.704	2.31884058
ZJY	42.4	2	10	3805	0.614	1.71875
CWG	42.4	2	10	4773	0.606	1.509433962
JZJ	38.4	2	10	5724	0.506	1.470588235
XCY	47.9	2	10	5911	0.639	2.222222222
ZX	53.9	2	10	4773	0.654	2.606310014
CM	42.7	2	10	4129	0.645	1.806358382
LJZ	43.8	2	10	4454	0.664	1.989026063
YHX	47.4	2	10	5068	0.774	1.884057971
TJC	54.6	2	10	5542	0.66	1.697312588
CSW	42.2	2	10	5099	0.59	1.635514019
LJW	61.7	2	10	5439	0.781	1.958041958
XZN	41.4	2	10	4690	0.495	1.326412918
YYB	44	2	10	4619	0.64	1.773533424
DRZ	46.4	2	10	4041	0.594	1.759530792
ZL	48.6	2	10	4687	0.615	1.675257732
YYC	43.3	2	10	5749	0.658	1.602564103
LJH	51.5	2	10	4393	0.576	1.575931232
ZYL	45.8	2	10	4964	0.627	1.696969697
LXZ	43.9	2	20	4420	0.677	2.31884058
ZJY	44.2	2	20	3783	0.551	1.71875
CWG	45	2	20	4807	0.576	1.509433962
JZJ	41.8	2	20	6318	0.676	1.470588235
XCY	47	2	20	5857	0.659	2.222222222
ZX	59.7	2	20	5021	0.72	2.606310014
LJZ	45	2	20	4231	0.657	1.989026063
CM	42.4	2	20	4295	0.591	1.806358382
TJC	51.5	2	20	5360	0.783	1.697312588
YYB	42.1	2	20	4652	0.64	1.773533424
CSW	46.7	2	20	5416	0.521	1.635514019
YHX	34.7	2	20	4470	0.408	1.884057971
LJW	54.7	2	20	5028	0.803	1.958041958
XZN	35.5	2	20	4661	0.446	1.326412918
ZL	48.2	2	20	4578	0.648	1.675257732
YYC	50	2	20	6144	0.72	1.602564103
DRZ	47.8	2	20	4229	0.573	1.759530792
LJH	44.8	2	20	4337	0.595	1.575931232
ZYL	48.6	2	20	5132	0.64	1.696969697
LXZ	49.8	2	0	4802	0.641	2.31884058
ZJY	42.7	2	0	3863	0.602	1.71875
CWG	41.6	2	0	4680	0.558	1.509433962
JZJ	40.9	2	0	6107	0.643	1.470588235
XCY	45.7	2	0	6010	0.664	2.222222222
ZX	58.9	2	0	4885	0.818	2.606310014
TJC	53	2	0	5127	0.713	1.697312588
CSW	37.6	2	0	4945	0.503	1.635514019
LJW	53.3	2	0	5145	0.764	1.958041958
XZN	37.3	2	0	4364	0.427	1.326412918
LJZ	44.8	2	0	4398	0.702	1.989026063
YYC	42.1	2	0	3016	0.606	1.602564103
LJH	46.8	2	0	4227	0.584	1.575931232
ZYL	47	2	0	4969	0.636	1.696969697
ZL	48.3	2	0	4807	0.674	1.675257732
YYB	41.8	2	0	4556	0.652	1.773533424
YHX	47.6	2	0	4981	0.736	1.884057971
DRZ	44.7	2	0	4160	0.603	1.759530792
CM	39.7	2	0	4166	0.563	1.806358382
LXZ	48.2	3	5	4784	0.57	2.31884058
ZJY	46.4	3	5	3123	0.597	1.71875
CWG	41.3	3	5	4749	0.622	1.509433962
JZJ	40.7	3	5	5696	0.438	1.470588235
XCY	44.7	3	5	5834	0.695	2.222222222
ZL	45.9	3	5	4458	0.575	1.675257732
ZX	53.8	3	5	4714	0.712	2.606310014
TJC	51.5	3	5	5271	0.685	1.697312588
CSW	37.5	3	5	5005	0.51	1.635514019
LJW	48.9	3	5	4643	0.632	1.958041958
XZN	42.8	3	5	4978	0.455	1.326412918
YYC	45.4	3	5	5816	0.634	1.602564103
YHX	47.6	3	5	4822	0.664	1.884057971
DRZ	48.7	3	5	4225	0.62	1.759530792
LJZ	45.3	3	5	4459	0.561	1.989026063
YYB	40.4	3	5	4216	0.597	1.773533424
CM	43.2	3	5	4056	0.52	1.806358382
LJH	44.2	3	5	4186	0.55	1.575931232
ZYL	46.1	3	5	4935	0.657	1.696969697
LXZ	47.2	3	10	4650	0.682	2.31884058
ZJY	40.6	3	10	3720	0.336	1.71875
CWG	43.2	3	10	4780	0.56	1.509433962
JZJ	37.7	3	10	5708	0.646	1.470588235
XCY	44.1	3	10	5702	0.603	2.222222222
ZX	54.8	3	10	4918	0.701	2.606310014
CM	39	3	10	4084	0.624	1.806358382
LJZ	46.7	3	10	4535	0.667	1.989026063
YHX	48.1	3	10	4992	0.792	1.884057971
TJC	55.8	3	10	5418	0.704	1.697312588
CSW	37.9	3	10	4805	0.52	1.635514019
LJW	56	3	10	5234	0.841	1.958041958
XZN	40	3	10	4567	0.485	1.326412918
YYB	43.2	3	10	4330	0.639	1.773533424
DRZ	45.9	3	10	3984	0.607	1.759530792
ZL	46.1	3	10	4502	0.569	1.675257732
YYC	40	3	10	5518	0.611	1.602564103
LJH	49	3	10	4312	0.589	1.575931232
ZYL	44.9	3	10	4807	0.592	1.696969697
LXZ	44.1	3	20	4363	0.637	2.31884058
ZJY	40.3	3	20	3689	0.583	1.71875
CWG	40.9	3	20	4523	0.4	1.509433962
JZJ	40.2	3	20	6020	0.597	1.470588235
XCY	45.8	3	20	5836	0.622	2.222222222
ZX	58.8	3	20	4883	0.719	2.606310014
LJZ	43	3	20	4113	0.753	1.989026063
CM	45.2	3	20	4331	0.635	1.806358382
TJC	54.3	3	20	5535	0.788	1.697312588
YYB	43.1	3	20	4457	0.629	1.773533424
CSW	46.5	3	20	5564	0.519	1.635514019
YHX	51	3	20	5226	0.798	1.884057971
LJW	54	3	20	4958	0.695	1.958041958
XZN	32.5	3	20	4123	0.367	1.326412918
ZL	47	3	20	4503	0.585	1.675257732
YYC	53.1	3	20	6401	0.581	1.602564103
DRZ	48	3	20	4228	0.695	1.759530792
LJH	44.9	3	20	4313	0.606	1.575931232
ZYL	45.5	3	20	4845	0.629	1.696969697
LXZ	45.5	3	0	4397	0.601	2.31884058
ZJY	43	3	0	3978	0.649	1.71875
CWG	41.2	3	0	4510	0.56	1.509433962
JZJ	38.7	3	0	5676	0.529	1.470588235
XCY	43.7	3	0	5831	0.653	2.222222222
ZX	59.2	3	0	4841	0.867	2.606310014
TJC	49.2	3	0	5097	0.689	1.697312588
CSW	38.1	3	0	4793	0.441	1.635514019
LJW	50.8	3	0	4972	0.697	1.958041958
XZN	36.9	3	0	4524	0.426	1.326412918
LJZ	45.9	3	0	4401	0.724	1.989026063
YYC	37.8	3	0	5535	0.435	1.602564103
LJH	43.1	3	0	4072	0.586	1.575931232
ZYL	46.8	3	0	5144	0.658	1.696969697
ZL	49.3	3	0	4743	0.692	1.675257732
YYB	45	3	0	4584	0.557	1.773533424
YHX	45.6	3	0	4966	0.708	1.884057971
DRZ	43.2	3	0	4039	0.578	1.759530792
CM	38.5	3	0	4176	0.586	1.806358382
